# Supplementary material for: A Specific Blood Signature Reveals Higher Levels of S100A12: A Potential Bladder Cancer Diagnostic Biomarker Along With Urinary Engrailed-2 Protein Detection
Source: Front Oncol. 2020 Jan 9;9:1484. doi: 10.3389/fonc.2019.01484 (PMC6962349; doi:10.3389/fonc.2019.01484)
Supplement: Supplementary file 2 [file Table_1.XLSX]

## Sheet: Tabelle1
Table S4: Differentially regulated gene set Between UCB patients and Healthy group in ArrayStar analysis.
Gene Assignment	mRNA Assignment	Fold change	p-value
S100A12	NM_005621, ENST00000368737, BC070294, D49549, D83664, OTTHUMT00000036795, uc001fbr.1, GENSCAN00000003845	2.39483	0.00565
DEFA1B	NM_001042500, NM_004084, NM_005217, ENST00000327857, ENST00000382679, ENST00000382689, ENST00000382692, ENST00000535841, BC027917, BC093791, BC112188, BC119706, M21130, M23281, M26602, OTTHUMT00000206753, OTTHUMT00000313536, OTTHUMT00000315817, uc003wqv.1, uc003wqx.1, uc003wqz.1, BC069423, ENST00000616150, GENSCAN00000013220, GENSCAN00000013263, GENSCAN00000013247, AF119902	2.1278	0.0461
RNASE2	NM_002934, ENST00000304625, BC093678, BC093680, M24157, M28129, M30510, OTTHUMT00000073799, uc001vyl.1, BC096059, GENSCAN00000015665, uc010aif.2, uc021ros.1	2.09067	0.011
CLEC4E	ENST00000446809, ENST00000450725, AB024718, OTTHUMT00000400570, OTTHUMT00000400571, ENST00000299663, OTTHUMT00000400566, NM_014358, ENST00000545274, AY358499, BC000715, OTTHUMT00000400568, uc001quo.1, ENST00000446457, OTTHUMT00000400567, NONHSAT026346, GENSCAN00000037964	2.08108	0.0211
NAMPT	NM_005746, XM_005250100, ENST00000222553, ENST00000354289, ENST00000440465, ENST00000543053, AK292851, BC020691, BC072439, BC106046, OTTHUMT00000047584, OTTHUMT00000277146, OTTHUMT00000277147, U02020, uc003vdq.3, GENSCAN00000038906, GENSCAN00000019947	2.04513	0.0296
RPL21	NM_000982, NR_026911, ENST00000272274, ENST00000311549, ENST00000319826, ENST00000326092, ENST00000396599, ENST00000401418, ENST00000461690, ENST00000463605, ENST00000466550, ENST00000482905, ENST00000483765, ENST00000484462, ENST00000485756, ENST00000493317, AB209100, AF086172, BC001603, BC007505, BC062981, BC070184, BC070323, BC070330, BC071902, BC104667, BX647669, CR457032, OTTHUMT00000044270,…	2.01713	0.0198
MT-TI	ENST00000387365, AB043958, AK074482, NC_001807, NONHSAT135806	1.99947	0.0433
RNASE3	NM_002935, ENST00000304639, BC096060, BC096061, BC096062, M28128, OTTHUMT00000073795, uc001vyj.3, GENSCAN00000015648, uc021roq.1	1.99372	0.0194
MT-TM	ENST00000387377, AK074482, NC_001807, NONHSAT135808	1.99026	0.042
LOC100507006	NR_120420, XR_425406, XR_427037, ENST00000451350, OTTHUMT00000327201, ENST00000449678, OTTHUMT00000327288, NONHSAT071102, TCONS_l2_00013678-XLOC_l2_007342, TCONS_l2_00013679-XLOC_l2_007342, NONHSAT071100	1.97953	0.0478
MIR3671	NR_037443, ENST00000580455, uc021ook.1, hsa-mir-3671, NONHSAT003724	1.97606	0.0223
RGS18	NM_130782, ENST00000367460, ENST00000491030, ENST00000492967, AF076642, AF268036, AK292015, BC020632, OTTHUMT00000086382, OTTHUMT00000086384, OTTHUMT00000086385, uc001gsg.3, ENST00000481707, OTTHUMT00000086383, NONHSAT008528, NONHSAT008529, NONHSAT008527	1.95949	0.0396
OSTF1	NM_012383, ENST00000346234, AK291511, BC007459, OTTHUMT00000052704, U63717, uc004ajv.4, uc004ajx.4, GENSCAN00000041691	1.95093	0.0462
S100A8	ENST00000477801, BC005928, BT007378, CR407674, OTTHUMT00000097827, NM_002964, ENST00000368732, ENST00000368733, AK291328, OTTHUMT00000036791, OTTHUMT00000036792, uc001fbs.3, NONHSAT006517	1.92185	0.0124
RPS27	NM_001030, ENST00000368567, ENST00000392558, BC002658, BC070219, L19739, OTTHUMT00000088997, OTTHUMT00000088998, U57847, uc001fdv.3, ENST00000477151, ENST00000493224, OTTHUMT00000088999, OTTHUMT00000089000, NONHSAT025506, NONHSAT006572, NONHSAT006573	1.8912	0.0451
RHOT1	NM_001033566, NM_001033567, NM_001033568, NM_001288754, NM_001288755, NM_001288758, NM_018307, NR_110083, XM_005257996, XM_006721969, ENST00000333942, ENST00000354266, ENST00000358365, ENST00000394692, ENST00000545287, ENST00000578205, ENST00000581031, ENST00000581094, ENST00000583994, AK294407, AL136929, AY094972, BC060781, BC125104, BC125105, OTTHUMT00000447097, OTTHUMT00000447098, OTTHUMT00000…	1.87273	0.0289
SEPT7P2	NR_024271, ENST00000338231, ENST00000398921, ENST00000428414, ENST00000429741, ENST00000455017, AL832059, OTTHUMT00000338284, OTTHUMT00000340060, OTTHUMT00000340061, OTTHUMT00000340062, OTTHUMT00000340068, uc003tnf.4, uc003tnh.3, NM_001011553, NM_001242956, NM_001788, ENST00000350320, ENST00000399034, ENST00000399035, ENST00000413875, ENST00000425198, ENST00000435235, AB209677, AK290545, AK297883…	1.86566	0.0481
IFI6	NM_002038, NM_022872, NM_022873, ENST00000339145, ENST00000361157, ENST00000362020, BC011601, BC015603, BT006850, OTTHUMT00000009780, OTTHUMT00000009781, OTTHUMT00000009782, uc001bon.1, uc001boo.1, uc001bop.1, GENSCAN00000042482	1.83776	0.00671
MIR3671	NR_037443, ENST00000580455, uc021ook.1, hsa-mir-3671, NONHSAT003724	1.82877	0.0372
RPL41	NM_001035267, NM_021104, ENST00000358888, ENST00000501597, ENST00000544920, ENST00000546591, AF026844, AF153482, BC017820, OTTHUMT00000407819, OTTHUMT00000407820, OTTHUMT00000407822, uc001sjn.3, uc001sjo.3, ENST00000546485, ENST00000546654, OTTHUMT00000407821, OTTHUMT00000407823, AK026741, NONHSAT016036, NONHSAT028754, NONHSAT028755, NONHSAT028756, NONHSAT028758, NONHSAT085075, NONHSAT101518, OTT…	1.82424	0.047
RP1-66C13.3	OTTHUMT00000445281, NM_002308, NM_009587, NR_024043, ENST00000302228, ENST00000313648, ENST00000395473, ENST00000467111, ENST00000580779, ENST00000581710, ENST00000584386, ENST00000584661, AB003517, AB005894, AB006782, AB008492, AK126017, AK296031, AK301624, BC105942, BC105944, BC110340, OTTHUMT00000255583, OTTHUMT00000255584, OTTHUMT00000255585, OTTHUMT00000255587, OTTHUMT00000445267, OTTHUMT000…	1.82014	0.0169
SIGLEC14	NM_001098612, ENST00000360844, AY854038, OTTHUMT00000466899, uc002pxf.4, ENST00000533866, AK298284, OTTHUMT00000466900, AY358369	1.81196	0.0257
GMFG	NM_004877, ENST00000253054, ENST00000595207, ENST00000596583, ENST00000597595, ENST00000598034, ENST00000600322, AB001993, BC032819, BC061922, BC080180, BC093799, BC101818, BC143543, BC143546, BC143548, OTTHUMT00000463839, OTTHUMT00000463840, OTTHUMT00000463841, OTTHUMT00000463842, OTTHUMT00000463844, OTTHUMT00000464464, uc002okx.4, uc002okz.4, ENST00000594700, ENST00000595636, ENST00000601387, E…	1.80237	0.0259
MBD2	NM_003927, ENST00000256429, OTTHUMT00000256003, uc002lfg.2, AF072242, BC032638, NM_015832, ENST00000578272, OTTHUMT00000447958, uc002lfh.2, GENSCAN00000028179	1.78918	0.0474
ANXA1	NM_000700, ENST00000257497, ENST00000376911, AB451274, AK074480, AK296808, BC001275, BC035993, BT019896, BT019916, BT019917, CR407684, OTTHUMT00000052664, OTTHUMT00000052665, uc004ajf.1, uc004ajg.1, ENST00000456643, ENST00000495713, OTTHUMT00000052666, OTTHUMT00000052670, GENSCAN00000010818	1.78475	0.0336
PPBP	NM_002704, uc003hhj.3, ENST00000296028, BC028217, M54995, OTTHUMT00000252281	1.78245	0.0428
IL13RA1	NM_001560, ENST00000371666, OTTHUMT00000058009, uc004eqs.3, Y10659, BC009960, BC015768, U81379, ENST00000371642, ENST00000481868, AK296958, OTTHUMT00000058010, OTTHUMT00000058011, U81380, uc004eqr.1, U62858, GENSCAN00000007651, NONHSAT138301	1.78065	0.049
B4GALT5	NM_004776, ENST00000371711, AB004550, AF038663, BC074821, BC074873, BC104987, BC112265, OTTHUMT00000080543, uc002xuu.4, GENSCAN00000017790	1.77911	0.0461
SNORD114-1	NR_003193, ENST00000362705, uc001yir.3, NONHSAT039856	1.77736	0.03
UBE2D1	NM_001204880, NM_003338, ENST00000373910, OTTHUMT00000048143, uc001jke.2, uc021prc.1, AF257220, BC005980, BC015997, ENST00000615793	1.77482	0.0419
	NONHSAT118562	1.77413	0.0497
MIR4426	ENST00000443181, OTTHUMT00000086386, NM_001135592, NM_001177413, NM_002954, ENST00000272317, ENST00000402285, ENST00000404735, ENST00000495843, AK093614, AK225718, AY952889, BC001392, BC042362, BC053371, BC066293, EU794671, OTTHUMT00000324415, OTTHUMT00000324423, OTTHUMT00000324424, OTTHUMT00000326269, uc002ryk.3, uc010yow.2, uc021vhs.1, ENST00000457576, OTTHUMT00000041899, OTTHUMT00000078122, OT…	1.76023	0.0124
IGSF6	NM_005849, ENST00000268389, AK223286, AK290910, BC017844, OTTHUMT00000207400, uc002djg.2, ENST00000569602, OTTHUMT00000430019, GENSCAN00000004372	1.7598	0.0328
IFIT2	NM_001547, ENST00000371826, AK300431, BC032839, OTTHUMT00000049293, uc009xts.3, ENST00000611722	1.74656	0.0279
PDCD6IP	NM_001162429, NM_013374, NR_037599, ENST00000307296, ENST00000457054, ENST00000465122, ENST00000566321, AF151793, AF250394, AF349951, AK295042, AK298727, BC020066, BC068454, BT007367, OTTHUMT00000253251, OTTHUMT00000342105, OTTHUMT00000431790, uc021sgt.1, ENST00000622242, GENSCAN00000029162, GENSCAN00000043230, GENSCAN00000045552, OTTHUMT00000477028, TCONS_l2_00008499-XLOC_l2_004596, TCONS_l2_000…	1.74551	0.0367
	TCONS_l2_00013121-XLOC_l2_007057	1.74232	0.0438
ACTR3	NM_001277140, NM_005721, NR_102318, ENST00000263238, ENST00000535589, AF006083, AK300030, AK300224, AK302152, AK302359, AK316213, AK316396, BC044590, OTTHUMT00000331366, OTTHUMT00000467675, ENST00000415792, ENST00000446821, ENST00000478928, AK303988, AL832773, OTTHUMT00000331367, OTTHUMT00000331499, OTTHUMT00000331500, GENSCAN00000024801, uc002tkx.1, uc010yyc.1, uc010yyd.1, NONHSAT073851	1.73833	0.0433
NCF1B	NR_003186, ENST00000423083, OTTHUMT00000345924, uc022afs.1, NONHSAT121385	1.73712	0.0203
CLEC12A	NM_001207010, NM_138337, NM_201623, ENST00000304361, ENST00000355690, ENST00000434319, ENST00000449959, ENST00000543839, AF247788, AY426759, AY498550, AY498552, AY547296, BC027967, BC063424, BC126289, BC126291, OTTHUMT00000399545, OTTHUMT00000399546, OTTHUMT00000399547, OTTHUMT00000399549, OTTHUMT00000399552, uc001qwq.3, uc001qwr.4, uc001qws.4, uc001qwt.3, XM_006719036, NONHSAT026857, NONHSAT0268…	1.73044	0.023
SOS2	NM_006939, ENST00000216373, ENST00000543680, BC117261, BC143367, OTTHUMT00000276878, OTTHUMT00000410706, uc001wxs.4, uc010tql.2, BC143366, L13858, AK302825, uc010tqm.1, GENSCAN00000036144	1.7256	0.0464
RGS2	NM_002923, ENST00000235382, ENST00000464302, ENST00000483295, ENST00000487236, AF493926, AY971351, BC007049, BC042755, BT007065, CR457410, L13463, OTTHUMT00000086396, OTTHUMT00000086397, OTTHUMT00000086398, OTTHUMT00000086399, uc001gsl.3, NONHSAT008543, NONHSAT008544, NONHSAT008545, GENSCAN00000020197	1.71583	0.0217
UBE2R2	NM_017811, ENST00000263228, BC047584, OTTHUMT00000052118, uc003ztm.3, BC004862, CR457233, GENSCAN00000013386, BC028294	1.71007	0.0487
SAMD9	NM_017654, ENST00000379958, AF445355, OTTHUMT00000341761, uc003umf.3, NM_001193307, BC132773, BC132775, BC150249, uc003umg.3, ENST00000620985	1.70681	0.0257
RAB8B	NM_016530, ENST00000321437, ENST00000558119, ENST00000559927, AB038995, BC020654, OTTHUMT00000256336, OTTHUMT00000417742, OTTHUMT00000417743, uc002alz.3, ENST00000558990, ENST00000559006, AK297598, OTTHUMT00000417741, OTTHUMT00000417744, uc010uih.2	1.705	0.0449
RNU6-177P	ENST00000411257, NONHSAT123214	1.69873	0.00283
CFP	NM_001145252, NM_002621, ENST00000247153, ENST00000377005, ENST00000396992, ENST00000485991, AK122955, AK310695, BC015756, M83652, OTTHUMT00000056435, OTTHUMT00000356790, OTTHUMT00000356791, uc004dig.4, uc004dih.3, uc004dii.1, uc010nhu.2, ENST00000469388, OTTHUMT00000356793, GENSCAN00000010515, NONHSAT136887	1.68815	0.0301
OSBPL8	NM_001003712, NM_020841, ENST00000261183, ENST00000393249, ENST00000393250, ENST00000546946, ENST00000547540, AF392452, AK055835, AK092160, AK289997, BC093834, BC101529, BC111728, OTTHUMT00000406356, OTTHUMT00000406357, OTTHUMT00000406359, OTTHUMT00000406361, OTTHUMT00000406362, uc001sye.1, uc001syf.1, uc001syg.1, ENST00000611266, OTTHUMT00000406358, uc001syh.1, GENSCAN00000002949	1.68555	0.0481
SNORD42A	NR_000014, ENST00000459584, ENST00000580755, OTTHUMT00000446463, uc002hcm.1, NONHSAT052642, NONHSAT052643	1.68327	0.0269
SAT1	NM_002970, NR_027783, ENST00000379253, ENST00000379270, ENST00000489394, AK315888, BC008424, M77693, OTTHUMT00000056056, OTTHUMT00000056057, OTTHUMT00000056058, uc004dau.3, uc004dav.3, uc010nfv.3, ENST00000379251, ENST00000379254, ENST00000462639, ENST00000463236, AF251292, AK310094, AY841998, BC002503, BT006825, CR450294, M55580, OTTHUMT00000056059, OTTHUMT00000056060, OTTHUMT00000056062, OTTHUM…	1.68188	0.0217
HSD17B11	NM_016245, ENST00000358290, OTTHUMT00000253041, uc003hqp.2, ENST00000502576, ENST00000507286, ENST00000507518, AF126780, AF273056, AY358553, BC008650, BC014327, BC016367, BC021673, BC036001, OTTHUMT00000363603, OTTHUMT00000363604, OTTHUMT00000363607, ENST00000512344, OTTHUMT00000363606, NONHSAT097304, NONHSAT097306, NONHSAT097305	1.68005	0.0461
MEGF9	NM_001080497, ENST00000373930, OTTHUMT00000055513, uc004bkj.2, uc022bms.1, AK295380, AY358370, uc004bkk.4, GENSCAN00000034303	1.67833	0.0452
COX6A1P2	ENST00000423336, OTTHUMT00000040397	1.67667	0.0496
GNG5P2	ENST00000372054, OTTHUMT00000057903	1.66796	0.011
MIR223	NR_029637, ENST00000385204, uc022byg.1, ENST00000621933, DQ680071, NONHSAT137355, OTTHUMT00000476244, uc004dwg.1, ENST00000618234, NONHSAT137354, OTTHUMT00000476243, uc011mox.1, hsa-mir-223, NONHSAT137356	1.66732	0.0427
TNFSF10	NM_001190942, NM_003810, NR_033994, ENST00000241261, BC009795, BC032722, BT019564, CR456895, OTTHUMT00000346601, U37518, U57059, uc003fid.3, uc003fie.3, uc021xhk.1, NM_001190943, ENST00000420541, ENST00000430881, ENST00000466777, ENST00000472804, ENST00000494851, AK296085, DQ848564, EU183231, OTTHUMT00000346602, OTTHUMT00000346604, OTTHUMT00000346605, OTTHUMT00000346606, OTTHUMT00000346607, uc010…	1.66548	0.0313
LMBRD1	NM_018368, ENST00000370570, ENST00000370577, ENST00000472827, AF208863, AK290069, AY136817, BC010360, BC047073, BX647737, OTTHUMT00000041123, OTTHUMT00000041124, OTTHUMT00000041125, uc003pez.3, uc003pfa.3, uc003pfb.3, uc010kal.3, XM_006715511, AF211480, GENSCAN00000028368	1.66422	0.047
NOP10	NM_018648, ENST00000328848, ENST00000557912, AB043104, BC008886, OTTHUMT00000251602, OTTHUMT00000418023, uc001zie.1, BC063023	1.66131	0.0127
HLA-DRA	NM_019111, ENST00000374982, ENST00000383127, ENST00000383258, ENST00000383259, ENST00000395388, ENST00000411505, ENST00000411524, ENST00000414698, ENST00000415767, ENST00000416883, ENST00000418111, ENST00000427753, ENST00000442960, BC032350, BC071659, OTTHUMT00000035643, OTTHUMT00000035644, OTTHUMT00000076586, OTTHUMT00000076587, OTTHUMT00000077317, OTTHUMT00000272882, OTTHUMT00000272883, OTTHUMT…	1.65738	0.0232
GLIPR1	NM_006851, ENST00000266659, ENST00000456650, ENST00000536703, ENST00000550491, AF400440, AK304847, BC012510, EF667354, OTTHUMT00000405722, OTTHUMT00000405723, OTTHUMT00000405724, OTTHUMT00000405725, U16307, uc001sxs.3, uc009zsb.1	1.65296	0.0349
EIF2AK2	NM_002759, ENST00000233057, ENST00000395127, OTTHUMT00000218571, uc010ynh.2, NM_001135651, NM_001135652, ENST00000405334, AK290655, BC093676, BC101475, BC143230, M35663, M85294, OTTHUMT00000325486, uc010fab.2, uc010fac.3, uc010yng.2, ENST00000496059, AY302136, OTTHUMT00000325489, uc010fad.2, GENSCAN00000031811	1.65192	0.0459
P2RY13	NM_176894, ENST00000325602, BC041116, OTTHUMT00000341468, uc003eyv.2, AF295368, BC029363, JF810883, AF406692, GENSCAN00000034985	1.65119	0.0422
SSH2	NM_001282129, NM_033389, XM_005258059, ENST00000269033, ENST00000540801, AK296413, OTTHUMT00000256116, OTTHUMT00000447856, uc010wbh.1, ENST00000394848, AB072358, AB099290, OTTHUMT00000256117, uc002heo.1, uc002hep.1, NM_001282130, NM_001282131, ENST00000324677, ENST00000577483, ENST00000579040, AB072359, AK308887, BC008941, BC011636, BC068223, OTTHUMT00000447857, OTTHUMT00000447858, OTTHUMT0000044…	1.65117	0.0499
OGFRL1	NM_024576, ENST00000370435, BC018688, BC110999, OTTHUMT00000041153, uc003pfx.1, ENST00000467503, OTTHUMT00000041154, GENSCAN00000044486, NONHSAT113473	1.64927	0.0486
HIGD2A	NM_138820, ENST00000274787, BC007502, OTTHUMT00000253147, uc003meg.3, BC000587, GENSCAN00000002813	1.64927	0.0482
MRPS21	NM_018997, NM_031901, AF182417, BC006554, OTTHUMT00000035046, OTTHUMT00000035813, uc001eul.3, AB049955, AK289467, BC004566, uc001euk.3, ENST00000581066, ENST00000614145, GENSCAN00000002883	1.64754	0.0417
ZCCHC2	NM_017742, XR_245462, ENST00000269499, ENST00000585873, ENST00000586834, BC137435, OTTHUMT00000450083, OTTHUMT00000450085, OTTHUMT00000450087, uc002lip.4, uc002liq.3, ENST00000585949, ENST00000591632, AK098132, OTTHUMT00000450086, OTTHUMT00000450089, AL832323, uc002lio.2, GENSCAN00000011582, ENST00000621048, NONHSAT059643, OTTHUMT00000473566	1.64623	0.0342
GAPT	ENST00000396776, OTTHUMT00000253963, NM_152687, XM_005248468, XM_005248469, AK090960, uc003jro.1	1.64617	0.0188
EVI2A	NM_001003927, uc002hgl.3, NM_014210, ENST00000247270, AK295311, OTTHUMT00000354492, uc002hgm.3, ENST00000461237, ENST00000462804, BC035572, OTTHUMT00000354491, OTTHUMT00000354493	1.64587	0.0341
TLR8	NM_016610, ENST00000311912, AF246971, OTTHUMT00000055783, uc004cvd.3, NM_138636, ENST00000218032, AY358296, BC101075, OTTHUMT00000055784, uc004cve.3, BC101076, BC101077	1.64415	0.0489
EVI2B	uc010csq.2, NM_006495, ENST00000330927, ENST00000577894, AK297087, BC005926, OTTHUMT00000256349, OTTHUMT00000445554, uc002hgk.2, OTTHUMT00000445558, ENST00000581884	1.64108	0.0217
RAB31	NM_006868, ENST00000578921, AF183421, AF234995, BC001148, OTTHUMT00000442280, U57091, U59877, uc002kog.2, ENST00000578734, AF498957, BT020027, BT020028, CR407659, OTTHUMT00000442386, ENST00000435762, ENST00000581109, ENST00000583921, OTTHUMT00000442387, OTTHUMT00000442388, OTTHUMT00000442390, NONHSAT057234	1.63965	0.0461
SKAP2	NM_003930, XM_005249901, ENST00000345317, AB014486, AF051323, AF072166, AK299216, AK299317, BC002893, BC036044, OTTHUMT00000214128, uc003syc.3, uc011jzi.2, uc011jzj.2, GENSCAN00000005457	1.63288	0.0334
CEACAM4	NM_001817, ENST00000221954, D90276, OTTHUMT00000321148, uc002orh.1, ENST00000616476, GENSCAN00000035393, GENSCAN00000045232	1.63132	0.0433
RNU6-447P	ENST00000410293, ENST00000410382, ENST00000410397, ENST00000410427, ENST00000410467, ENST00000410601, ENST00000410691, ENST00000410860, ENST00000411276, ENST00000411324, ENST00000390855, ENST00000390928, ENST00000391148, ENST00000411257, ENST00000411293, ENST00000411249, ENST00000612506, ENST00000613955, ENST00000614007, ENST00000620287, NONHSAT105949, NONHSAT139821, NONHSAT139930, NONHSAT139965,…	1.62937	0.0454
RNF13	NM_007282, ENST00000344229, OTTHUMT00000356876, uc003exn.4, NM_183381, ENST00000392894, ENST00000491086, AF037204, AF070558, BC009781, BC009803, CR456804, OTTHUMT00000317669, OTTHUMT00000356880, uc003exp.4, ENST00000361785, ENST00000459632, ENST00000466795, ENST00000467977, ENST00000467996, ENST00000468648, ENST00000474348, ENST00000482083, ENST00000490631, OTTHUMT00000356875, OTTHUMT00000356881,…	1.62175	0.0349
FCER1G	NM_004106, ENST00000289902, ENST00000367992, ENST00000490414, AK307102, BC033872, M33195, OTTHUMT00000083012, OTTHUMT00000083013, OTTHUMT00000083014, uc001fyz.1, uc001fza.1, NONHSAT007139	1.62059	0.0254
CXorf21	NM_025159, ENST00000378962, BC020611, OTTHUMT00000056164, uc004dcg.2	1.62014	0.0301
RNF19B	NM_001127361, NM_153341, XM_006710356, XM_006710358, ENST00000235150, ENST00000356990, ENST00000373456, BC062374, BC113560, BC143687, OTTHUMT00000011465, OTTHUMT00000092184, OTTHUMT00000391687, uc001bwm.4, uc010oho.2, uc010ohp.2, GENSCAN00000015897, OTTHUMT00000330499	1.61634	0.0439
RNU6-818P	ENST00000364837, NONHSAT097336	1.61361	6.42e-05
PI3	NM_002638, ENST00000243924, BC010952, OTTHUMT00000079418, uc002xng.3, CR542234, GENSCAN00000034167	1.6124	0.041
RNU6-707P	ENST00000364647, NONHSAT136907	1.61135	0.000834
RAB8A	NM_005370, ENST00000300935, AK025165, BC002977, OTTHUMT00000460186, uc002ndn.4, uc010xpc.2, ENST00000586682, AF498943, AK293676, BT007184, CR536583, CR542274, OTTHUMT00000460190, uc002ndm.1, GENSCAN00000015772, uc002ndo.4	1.61076	0.0484
PRICKLE4	ENST00000456057, NM_001134493, ENST00000398884, BC015975, OTTHUMT00000268822, uc011dug.1, ENST00000335515, ENST00000398881, ENST00000487182, AJ420506, BC018624, BC022274, BC067252, OTTHUMT00000106771, OTTHUMT00000268823, uc003org.3, OTTHUMT00000476341, uc003ord.2, BC027896, OTTHUMT00000476342	1.60471	0.0495
AIF1	NM_004847, ENST00000468277, OTTHUMT00000312159, uc010jsy.3, uc011fey.2, uc011gcv.2, uc011hru.2, uc011ipe.2, uc011jkr.2, NM_001623, XM_005274925, XM_005275356, ENST00000337917, ENST00000376059, ENST00000383474, ENST00000412407, ENST00000413349, ENST00000414149, ENST00000415830, ENST00000417200, ENST00000425748, ENST00000437985, ENST00000440907, ENST00000454372, ENST00000454573, ENST00000459762, EN…	1.60434	0.0169
TREML2	NM_024807, ENST00000483722, AF534824, AY358171, BC125078, BC125079, OTTHUMT00000043756, uc010jxm.1, GENSCAN00000010117	1.6024	0.0377
MT-TN	ENST00000387400, NC_001807	1.59916	0.047
SNAP23	NM_003825, NM_130798, ENST00000249647, ENST00000349777, ENST00000563765, AK290152, BC000148, BC003686, BC022890, OTTHUMT00000253111, OTTHUMT00000423105, uc001zpz.2, uc001zqa.2, ENST00000397138, ENST00000564153, ENST00000566035, ENST00000566327, ENST00000568331, ENST00000568514, BT006916, CR457212, OTTHUMT00000253171, OTTHUMT00000423107, OTTHUMT00000423109, OTTHUMT00000423110, OTTHUMT00000423112, …	1.59638	0.0451
P2RX1	NM_002558, ENST00000225538, ENST00000572418, AF020498, BC027949, BC044657, OTTHUMT00000438390, OTTHUMT00000438391, U45448, uc002fww.3, GENSCAN00000046259	1.59315	0.0169
CD68	NM_001040059, NM_001251, ENST00000250092, ENST00000380498, ENST00000581621, AK298055, BC015557, BT009923, OTTHUMT00000226949, OTTHUMT00000441278, OTTHUMT00000441295, uc002ghu.3, uc002ghv.3, AK290238, AK301223, ENST00000584180, ENST00000584502, OTTHUMT00000441282, OTTHUMT00000441283, GENSCAN00000035414, AB209593, OTTHUMT00000441277	1.59082	0.048
IFI44L	NM_006820, ENST00000370751, ENST00000486882, AL832618, OTTHUMT00000026834, OTTHUMT00000026835, uc010oro.2, uc010orp.2, uc010orq.2, AB000115, AK293385, AK316232, BC015932, ENST00000459784, ENST00000476521, ENST00000476876, AK303187, OTTHUMT00000026836, OTTHUMT00000026837, OTTHUMT00000026838, GENSCAN00000007243	1.59016	0.0463
ARRB2	NM_001257328, NM_001257329, NM_001257330, NM_001257331, NM_004313, NM_199004, NR_047516, XM_006721521, ENST00000269260, ENST00000346341, ENST00000381488, ENST00000412477, ENST00000571206, ENST00000572457, ENST00000574954, ENST00000575877, AF106941, AK290951, AK297059, AK297181, BC007427, BC067368, CR450310, DQ664180, EU883572, OTTHUMT00000207504, OTTHUMT00000439552, OTTHUMT00000439554, OTTHUMT000…	1.58018	0.0349
TMSB10	NM_021103, ENST00000233143, BC016025, BC016731, BC107889, M20259, OTTHUMT00000252302, uc002sow.1, M92381, NONHSAT071961, AF090913	1.57647	0.0239
CCDC186	NM_018017, NR_031747, ENST00000369285, ENST00000369286, ENST00000369287, ENST00000459421, AK092620, BX537964, OTTHUMT00000050451, OTTHUMT00000050452, OTTHUMT00000050455, uc001lbb.1, uc001lbc.1, uc001lbe.3, uc009xye.1, uc021pyt.1, hsa-mir-2110, NONHSAT016450, uc001lbd.3	1.57589	0.0112
SAMD9L	NM_152703, ENST00000318238, ENST00000437805, OTTHUMT00000341730, OTTHUMT00000341734, uc003umh.1, uc003umi.1, uc003umj.1, uc003umk.1, ENST00000411955, ENST00000446033, AF474973, BC127117, BC127118, OTTHUMT00000341735, OTTHUMT00000341736, uc010lfb.1, uc010lfc.1, uc010lfd.1, ENST00000439952, ENST00000446959, OTTHUMT00000341731, OTTHUMT00000341732	1.57488	0.0487
NAPA	NM_003827, NR_038456, NR_038457, ENST00000263354, ENST00000594001, ENST00000595227, BC001165, BC007432, BC028234, BC091511, OTTHUMT00000466048, OTTHUMT00000466049, OTTHUMT00000466050, U39412, uc002pha.2, uc002phc.2, uc002phd.2, XM_006723454, XM_006723455, ENST00000593761, ENST00000594740, ENST00000595826, ENST00000597778, ENST00000601208, AK126519, AK292244, AK308633, BT019568, OTTHUMT00000466052…	1.57421	0.0416
VMP1	NM_030938, ENST00000262291, ENST00000536180, AB047551, AF214006, AK293664, AK294854, AK301254, BC009758, CR533521, OTTHUMT00000448793, uc002ixu.4, uc010wog.2, uc010woh.2, uc010woi.2, uc010woj.2, AK293578, ENST00000586245, ENST00000589823, ENST00000591877, ENST00000592619, OTTHUMT00000448795, OTTHUMT00000448799, OTTHUMT00000448803, OTTHUMT00000448804, GENSCAN00000020981	1.57156	0.0349
RNU6-1319P	ENST00000390855, ENST00000390928, ENST00000391148, ENST00000411257, ENST00000410293, ENST00000410382, ENST00000410397, ENST00000410427, ENST00000410467, ENST00000410601, ENST00000410691, ENST00000410860, ENST00000411276, ENST00000411293, ENST00000411324, ENST00000615132, NONHSAT123214, NONHSAT139932, NONHSAT139941, NONHSAT147546, TCONS_l2_00001893-XLOC_l2_001399, ENST00000612506, ENST00000613955,…	1.56732	0.0487
FGL2	NM_006682, ENST00000248598, BC033820, BC073986, OTTHUMT00000253176, uc003ugb.3, BC017813, GENSCAN00000035649	1.56603	0.0298
OAS1	NM_001032409, NM_002534, ENST00000202917, ENST00000445409, ENST00000452357, ENST00000550689, ENST00000551241, AJ629455, AK291003, AY730628, BC000562, BC061587, BC071981, BT006785, D00068, OTTHUMT00000405896, OTTHUMT00000405905, OTTHUMT00000405906, OTTHUMT00000405909, OTTHUMT00000405911, uc001tub.3, uc001tuc.3, uc009zwf.3, uc010syn.2, NM_016816, uc001tud.3, AY730627, uc010syo.2, ENST00000549820, A…	1.56501	0.0124
SNX6	ENST00000396526, ENST00000556162, AK296213, OTTHUMT00000276641, OTTHUMT00000409853, uc010tpm.1, NM_021249, NM_152233, ENST00000362031, ENST00000555416, AF121856, AK292250, BC001798, OTTHUMT00000276642, OTTHUMT00000409854, U83194, uc001wse.1, uc001wsf.1, uc010amm.1, ENST00000556303, ENST00000556712, ENST00000557265, ENST00000557341, AF109364, OTTHUMT00000409856, OTTHUMT00000409857, OTTHUMT00000409…	1.56501	0.0416
S100A9	NM_002965, ENST00000368738, AF086362, BC047681, CR542207, CR542224, M26311, OTTHUMT00000036793, uc001fbq.3, GENSCAN00000003872	1.56421	0.0258
RPL26	ENST00000582556, ENST00000584164, ENST00000584343, OTTHUMT00000442322, OTTHUMT00000442323, OTTHUMT00000442345, NM_000987, ENST00000293842, ENST00000578069, ENST00000578812, ENST00000582471, ENST00000582485, ENST00000583011, ENST00000583515, ENST00000584441, ENST00000584906, ENST00000585176, BC071664, CR456828, OTTHUMT00000132312, OTTHUMT00000226997, OTTHUMT00000349279, OTTHUMT00000350260, OTTHUMT…	1.5637	0.0373
C19orf38	NM_001136482, ENST00000397820, ENST00000592854, BC157863, OTTHUMT00000452621, OTTHUMT00000452622, uc010dxm.1, ENST00000587494, OTTHUMT00000452623, GENSCAN00000010783	1.56325	0.0404
HERC5	NM_016323, ENST00000264350, AB027289, AY337518, OTTHUMT00000253554, ENST00000508159, ENST00000510223, AK093155, AK302142, BC140716, OTTHUMT00000363268, OTTHUMT00000363270, ENST00000502913, AK301756, OTTHUMT00000363269, uc003hrt.3, GENSCAN00000038122, uc011cdm.2	1.56274	0.0449
CSTA	NM_005213, uc003eex.3, ENST00000264474, AK291308, BC010379, OTTHUMT00000355751, ENST00000479204, CR456914, OTTHUMT00000355752, GENSCAN00000014966	1.56167	0.00286
	TCONS_l2_00010170-XLOC_l2_005490	1.5599	0.03
CAPNS1	NM_001003962, NM_001749, XM_005259297, ENST00000246533, ENST00000587718, ENST00000588780, ENST00000588815, ENST00000590874, AK289606, BC000592, BC007779, BC011903, BC017308, BC018931, BC021933, BC023643, BC064998, BT009775, OTTHUMT00000457411, OTTHUMT00000457412, OTTHUMT00000457414, OTTHUMT00000457415, OTTHUMT00000457417, uc002odi.1, uc002odj.3, uc002odk.3, uc002odl.3, ENST00000586851, ENST000005…	1.55827	0.047
PLBD1	ENST00000540572, OTTHUMT00000401493, NM_024829, ENST00000240617, AK290914, BC063561, OTTHUMT00000401203, uc001rcc.1, ENST00000541618, OTTHUMT00000401204, GENSCAN00000044304	1.55824	0.0449
MMP9	NM_004994, ENST00000372330, AK303080, AK316145, BC006093, J05070, OTTHUMT00000080337, uc002xqz.3, AK298246, AK301446, AK302530, AK311648, GENSCAN00000021758	1.55508	0.0376
RPL12	NM_000976, ENST00000361436, ENST00000432629, ENST00000460355, ENST00000482081, ENST00000497322, ENST00000497825, AK026526, AK057602, BC050644, BC094831, BC105603, L06505, OTTHUMT00000048289, OTTHUMT00000054189, OTTHUMT00000054190, OTTHUMT00000054191, OTTHUMT00000079780, OTTHUMT00000333984, OTTHUMT00000340347, uc004bqy.2, ENST00000536368, BC059950, uc004bqz.2, ENST00000431098, GENSCAN00000032532, …	1.55452	0.0366
CDA	NM_001785, ENST00000375071, ENST00000461985, BC048284, BC054036, L27943, OTTHUMT00000007965, OTTHUMT00000007966, uc001bdk.3, uc001bdl.3, uc009vpv.3, GENSCAN00000009698	1.55428	0.0299
	ENST00000364703, NONHSAT036800	1.55404	0.0329
CCDC186	NM_018017, ENST00000369285, ENST00000369286, ENST00000369287, ENST00000428953, AK092620, BC103499, BC103504, BC105632, BC152306, BX537964, OTTHUMT00000050450, OTTHUMT00000050451, OTTHUMT00000050452, OTTHUMT00000050455, uc001lbb.1, uc001lbc.1, uc001lbe.3, uc009xyd.1, uc009xye.1, GENSCAN00000028053, uc001lbd.3	1.55344	0.0491
TOR1A	NM_000113, ENST00000351698, ENST00000473604, AF007871, AK294677, BC000674, BT006931, OTTHUMT00000054611, OTTHUMT00000054613, uc004byl.3, ENST00000473084, BC014484, OTTHUMT00000054612, uc004byn.3, GENSCAN00000029714	1.55142	0.0412
C5AR1	NM_001736, ENST00000355085, BC008982, M62505, OTTHUMT00000466925, uc002pgj.1	1.55001	0.0419
ASAH1	NM_001127505, NM_004315, NM_177924, ENST00000262097, ENST00000314146, ENST00000381733, ENST00000520781, BC016481, OTTHUMT00000214077, OTTHUMT00000214078, OTTHUMT00000375012, OTTHUMT00000375013, U47674, U70063, uc003wyl.2, uc003wym.2, uc003wyn.2, uc003wyo.2, AK289481, BC016828, GENSCAN00000043539	1.54853	0.043
LRP10	NM_014045, ENST00000359591, ENST00000546834, AK291030, AL834518, AY358399, BC113714, BC113716, OTTHUMT00000071663, OTTHUMT00000408287, uc001whd.3, GENSCAN00000014394	1.54832	0.0422
AIF1	NM_004847, ENST00000459762, ENST00000466820, ENST00000468277, ENST00000470803, ENST00000489685, ENST00000495860, OTTHUMT00000035502, OTTHUMT00000077251, OTTHUMT00000140759, OTTHUMT00000259316, OTTHUMT00000310116, OTTHUMT00000312159, uc010jsy.3, uc011fey.2, uc011gcv.2, uc011hru.2, uc011ipe.2, uc011jkr.2, NM_001623, XM_005274925, XM_005275356, ENST00000337917, ENST00000376059, ENST00000383474, ENST…	1.54605	0.0132
HIF1A	NM_001243084, NM_001530, NM_181054, ENST00000323441, ENST00000337138, ENST00000394997, ENST00000539097, ENST00000557538, AB073325, AB500182, AF207601, AF207602, AF304431, AK296876, AK299551, AK304315, AK304436, BC012527, BT009776, FJ790247, OTTHUMT00000276977, OTTHUMT00000276978, OTTHUMT00000276979, OTTHUMT00000411758, U22431, U29165, uc001xfq.2, uc001xfr.2, uc001xfs.2, uc021rua.1, ENST0000055720…	1.54437	0.0498
FBXL5	XM_006713959, NM_001193534, NM_001193535, NM_012161, NR_036464, XM_006713960, ENST00000341285, ENST00000412094, ENST00000507700, ENST00000511441, ENST00000513163, AF142481, AF157323, AF199420, AK295510, AK310860, BC030656, BX537957, OTTHUMT00000214235, OTTHUMT00000359678, OTTHUMT00000359679, OTTHUMT00000359680, OTTHUMT00000359681, uc003gob.2, uc003goc.2, uc003god.2, uc010idw.2, uc010idx.2, uc010i…	1.53673	0.03
C19orf53	NM_014047, ENST00000588234, AF086483, BC015465, OTTHUMT00000453621, uc002mxg.3, ENST00000221576, ENST00000588841, ENST00000588858, OTTHUMT00000453622, OTTHUMT00000453623, OTTHUMT00000453624, ENST00000592760, ENST00000593274, OTTHUMT00000453625, OTTHUMT00000453626, GENSCAN00000049860	1.53604	0.0239
CHST15	NM_001270764, NM_001270765, NM_014863, NM_015892, XM_005269891, XM_005269892, XM_005269893, XM_005269894, ENST00000346248, ENST00000435907, AF026477, AK294961, BC027908, BC050540, BC075813, OTTHUMT00000050856, AB062423, GENSCAN00000037391, uc001lhm.3, uc001lhn.3, uc001lho.3, uc010que.2	1.53403	0.0462
EMR3	NM_001289158, NM_001289159, NM_032571, ENST00000253673, ENST00000344373, ENST00000443157, ENST00000599900, AF239764, AK290909, AK298653, AL832663, AY358817, OTTHUMT00000466486, OTTHUMT00000466487, OTTHUMT00000466488, uc002mzi.4, uc010dzp.3, uc010xnv.2, GENSCAN00000036969	1.5335	0.049
MIR520E	NR_030183, ENST00000384867, uc021uzn.1, hsa-mir-520e, NONHSAT067702	1.53234	0.00127
C1orf162	NM_174896, XM_005270475, XM_005270476, ENST00000343534, ENST00000369718, ENST00000464591, AK123160, BC017973, OTTHUMT00000032471, OTTHUMT00000032472, OTTHUMT00000032473, uc001ebe.3, NONHSAT005190	1.53195	0.0436
TREM1	NM_018643, ENST00000244709, OTTHUMT00000040505, uc003oqf.2, NM_001242589, NM_001242590, ENST00000591620, AF196329, AF287008, AK292162, BC017773, OTTHUMT00000458284, uc003oqg.2, uc021yzj.1, ENST00000334475, ENST00000589614, ENST00000589695, AK301519, AY074783, OTTHUMT00000458281, OTTHUMT00000458282, OTTHUMT00000458283, GENSCAN00000010142	1.53089	0.0328
TXN	NM_003329, ENST00000374517, OTTHUMT00000053614, uc004bep.2, NM_001244938, ENST00000374515, AF085844, AF313911, AK289508, AY004872, BC003377, BC054866, CR407665, J04026, JQ313905, OTTHUMT00000053615, uc004beq.2, ENST00000487892, AF276919, OTTHUMT00000053616, NONHSAT133961	1.52864	0.0418
MX1	NM_001144925, NM_001178046, NM_002462, XM_005260979, ENST00000398598, ENST00000398600, ENST00000455164, AK096355, OTTHUMT00000195161, OTTHUMT00000195162, uc002yzh.3, uc002yzi.3, XM_005260978, ENST00000288383, AK093008, BC032602, M30817, M33882, OTTHUMT00000195163, uc010goq.3	1.5269	0.0374
IFIT1	AK092813, NM_001270927, NM_001270928, NM_001270929, NM_001270930, NM_001548, ENST00000371804, ENST00000546318, OTTHUMT00000049302, BC007091, uc001kgj.3, uc009xtt.3, uc001kgi.3	1.52436	0.0454
PRAM1	NM_032152, XM_005272502, ENST00000423345, BC028012, OTTHUMT00000397040, uc002mkd.3, ENST00000594696, AJ272324, OTTHUMT00000397039, GENSCAN00000043259	1.52129	0.0274
RP11-864N7.2	OTTHUMT00000350948, ENST00000428553, GENSCAN00000042357	1.51973	0.0257
RPS19	NM_001022, ENST00000221975, ENST00000593863, ENST00000598742, BC000023, BC007615, BC018616, M81757, OTTHUMT00000463049, OTTHUMT00000463053, OTTHUMT00000463054, uc002ort.3, ENST00000598261, ENST00000598399, ENST00000598466, ENST00000600467, ENST00000601492, OTTHUMT00000463050, OTTHUMT00000463051, OTTHUMT00000463052, OTTHUMT00000463055, OTTHUMT00000463056, GENSCAN00000029452, BC082758, NONHSAT066494	1.51828	0.0432
NCF4	NM_000631, NM_013416, ENST00000248899, ENST00000397147, AB025219, AK290924, BC002798, CR456528, OTTHUMT00000318863, OTTHUMT00000318864, uc003apy.4, uc003apz.4, X77094, ENST00000447071, AB025220, BT007346, CR542078, OTTHUMT00000318866, ENST00000415063, OTTHUMT00000318865, ENST00000614157, GENSCAN00000002193, GENSCAN00000012598, GENSCAN00000034204	1.51435	0.0258
VNN3	ENST00000392393, OTTHUMT00000042266, NM_001291702, NM_001291703, ENST00000207771, ENST00000367927, ENST00000414302, ENST00000417437, ENST00000425515, ENST00000509351, ENST00000519686, AB435052, AB435053, AB435054, AB435055, AB435058, AB435060, AB435061, AJ238982, OTTHUMT00000042265, OTTHUMT00000360623, OTTHUMT00000360624, OTTHUMT00000398412, OTTHUMT00000398413, OTTHUMT00000398417, uc010kfs.3, uc0…	1.51402	0.0294
TAF7	NM_005642, ENST00000313368, BC032737, OTTHUMT00000251823, U18062, uc003ljg.3, AK314837	1.51201	0.0448
IFNGR1	NM_000416, ENST00000367739, J03143, OTTHUMT00000042401, uc003qho.2, uc011edm.1, ENST00000543628, AF056979, AK294252, AK297052, BC005333, BT006814, EF535103, uc011edn.1, ENST00000414770, ENST00000458076, AK127636, OTTHUMT00000042402, OTTHUMT00000042403, GENSCAN00000011633	1.5081	0.0482
SCIMP	NM_001271842, NM_207103, ENST00000399600, ENST00000574081, OTTHUMT00000256425, OTTHUMT00000439000, ENST00000574297, AK297035, AY358809, BC127925, BC130554, OTTHUMT00000439002, BC130556, BC144395, uc002gbh.2, uc010clb.1, GENSCAN00000036001	1.50736	0.0439
NCOA4,	NM_001145260, NM_001145261, NM_001145262, NM_001145263, NM_005437, ENST00000578454, ENST00000579039, ENST00000580070, ENST00000581486, ENST00000583565, ENST00000585056, ENST00000585132, AK292480, AK293978, AK302794, AK304123, AL162047, BC001562, BC012736, L49399, uc001jis.4, uc001jit.3, uc009xon.3, uc009xoo.3, uc010qhd.2, uc010qhe.2, uc010qhf.2, OTTHUMT00000476874, OTTHUMT00000476875, OTTHUMT0000…	1.50711	0.0377
MNDA	NM_002432, ENST00000368141, ENST00000491210, AK290392, BC020715, BC032319, M81750, OTTHUMT00000059069, OTTHUMT00000059070, uc001fsz.1, GENSCAN00000044451	1.50497	0.0279
PSME3	NM_001267045, NM_176863, ENST00000293362, ENST00000545225, AK057221, OTTHUMT00000452428, OTTHUMT00000452438, uc002ibp.3, NM_005789, NR_049772, ENST00000441946, ENST00000541124, ENST00000543428, ENST00000585805, ENST00000589469, ENST00000590720, ENST00000591152, AK292618, AK303211, AK307110, BC001423, BC002684, BC008020, BT019386, CR541745, EU794653, FJ200488, OTTHUMT00000452430, OTTHUMT0000045243…	1.50383	0.0372
METTL9	NM_001077180, NM_001288659, NM_001288660, NM_016025, ENST00000358154, AF497245, BC000195, OTTHUMT00000254465, uc002dje.3, uc002djf.3, XM_006721049, ENST00000396014, ENST00000567404, AF151839, OTTHUMT00000430010, OTTHUMT00000430011, ENST00000562961, ENST00000564733, AK025565, OTTHUMT00000430014, OTTHUMT00000430017, ENST00000615720, GENSCAN00000004370, NONHSAT141005	1.50312	0.0459
